# Supplementary material for: Novel p-Hydroxybenzoic Acid Derivative Isolated from Bacopa procumbens and Its Antibacterial Activity
Source: Antibiotics (Basel). 2025 Jun 7;14(6):591. doi: 10.3390/antibiotics14060591 (PMC12190013; doi:10.3390/antibiotics14060591)
Supplement: Supplementary file 1 [file antibiotics-14-00591-s001.zip]

Archive with 1 entries (1 files):
- antibiotics-3645279-supplementary.pdf
